# Supplementary material for: Risk-Adjusted Inpatient Falls as Indicators of Health System Performance During the COVID-19 Pandemic
Source: Healthcare (Basel). 2026 Jan 30;14(3):358. doi: 10.3390/healthcare14030358 (PMC12897820; doi:10.3390/healthcare14030358)
Supplement: Supplementary file 1 [file healthcare-14-00358-s001.zip]

Archive with 1 entries (1 files):
- healthcare-4094949-supplementary.pdf
